# Supplementary material for: Ontogenetic Shifts in Mycorrhiza-Mediated Neighborhood Effects Among Multi-Stemmed Species in a Subtropical Forest
Source: Plants (Basel). 2026 Jun 10;15(12):1784. doi: 10.3390/plants15121784 (PMC13307523; doi:10.3390/plants15121784)
Supplement: Supplementary file 1 [file plants-15-01784-s001.zip]

Archive with 1 entries (1 files):
- plants-4354569-supplementary.pdf
